# Supplementary material for: A Novel Regimen for Treating Melanoma: MCL1 Inhibitors and Azacitidine
Source: Pharmaceuticals (Basel). 2021 Jul 30;14(8):749. doi: 10.3390/ph14080749 (PMC8399604; doi:10.3390/ph14080749)
Supplement: Supplementary file 1 [file pharmaceuticals-14-00749-s001.zip]

Archive with 2 entries (2 files):
- Supplemental Figure Legends-MCL1i+AZA 7-19.pdf
- Supplemental figures-MCL1i+AZA 7-15.pdf
